# Supplementary material for: Amnion bilayer for dressing and graft replacement for delayed grafting of full-thickness burns; A study in a rat model
Source: PLoS One. 2022 Jan 21;17(1):e0262007. doi: 10.1371/journal.pone.0262007 (PMC8782387; doi:10.1371/journal.pone.0262007)
Supplement: S1 Table — (XLSX) [file pone.0262007.s001.xlsx]

## Sheet: Sheet1
	Grup	Rat	Body Weight
			Day 3	Day 7	Day 10	Day 14	Day 18	Day 21	Day 25	Day 28
	AB	1	250	260	264	286	298	302	300	300
		2	267	272	273	300	310	324	320	310
		3	270	274	275	295	294	326	324	324
		4	242	257	259	273	276	298	299	301
		5	244	268	270	290	294	294	295	293
		6	269	259	261	284	286	310	304	304
	NHI	1	250	253	258	283	298	306	310	333
		2	241	244	250	268	279	290	293	310
		3	263	260	276	287	295	300	303	324
		4	240	239	248	266	281	291	290	301
		5	249	253	259	271	295	297	299	311
		6	257	258	251	275	292	304	311	320
