# Supplementary material for: Amnion bilayer for dressing and graft replacement for delayed grafting of full-thickness burns; A study in a rat model
Source: PLoS One. 2022 Jan 21;17(1):e0262007. doi: 10.1371/journal.pone.0262007 (PMC8782387; doi:10.1371/journal.pone.0262007)
Supplement: S2 Table — (XLSX) [file pone.0262007.s002.xlsx]

## Sheet: TNF-a
		GOI	Sample		Sample code	Ct		Average	⊿Ct		Average	⊿⊿Ct		Average	2^－⊿⊿Ct
		GAPDH	N		N	23.57	23.97	23.77
			1 d-0		1	23.57	23.28	23.425
			2 d-0		2	23.22		23.22
			3 d-0		3	30.14	29.57	29.855
			4 d-0		4	24.27	24.11	24.19
			1 d-21		5	31.31		31.31
			2 d-21		6	31.68	31.49	31.585
			3 d-21		7	31.48	31.76	31.62
			4 d-21		8	29.31	29.21	29.26
			5 d-21		9	31.48	31.55	31.515
		TNF-a	N		N	30.65	31.28	30.965	6.88	7.51	7.195	-0.315	0.315	0	1
			1 d-0		1	28.86	29.99	29.425	5.435	6.565	6	-1.76	-0.63	-1.195	2.28945
			2 d-0		2	28.89	28.94	28.915	5.67	5.72	5.695	-1.525	-1.475	-1.5	2.82843
			3 d-0		3	35.69	35.53	35.61	5.835	5.675	5.755	-1.36	-1.52	-1.44	2.71321
			4 d-0		4	29.95	29.7	29.825	5.76	5.51	5.635	-1.435	-1.685	-1.56	2.94854
			1 d-21		5	36.66	36.52	36.59	5.35	5.21	5.28	-1.845	-1.985	-1.915	3.77114
			2 d-21		6	36.61	36.94	36.775	5.025	5.355	5.19	-2.17	-1.84	-2.005	4.01389
			3 d-21		7	37.07	37.02	37.045	5.45	5.4	5.425	-1.745	-1.795	-1.77	3.41054
			4 d-21		8	34.81	34	34.405	5.55	4.74	5.145	-1.645	-2.455	-2.05	4.14106
			5 d-21		9	35.84	36.04	35.94	4.325	4.525	4.425	-2.87	-2.67	-2.77	6.82108
											AB = 1,3
											AC=2,4
											NHI = 5
											Normal = N

## Sheet: MMP-1
		GOI	Sample		Code	Ct		Average	⊿Ct		Average	⊿⊿Ct		Average	2^－⊿⊿Ct
		GAPDH	N		N burn 2	32.2	23.97	28.085
			1 d-0		1	23.57	23.28	23.425
			2 d-0		2	23.22		23.22
			3 d-0		3	30.14	29.57	29.855
			4 d-0		4	24.27	24.11	24.19
			1 d-21		5	31.31		31.31
			2 d-21		6	31.68	31.49	31.585
			3 d-21		7	31.48	31.76	31.62
			4 d-21		8	29.31	29.21	29.26
			5 d-21		9	31.48	31.55	31.515
		MMP-1	N		N burn 2	36.64	36.64	36.64	8.555	8.555	8.555	0	0	0	1
			1 d-0		1	30.15	30.2	30.175	6.725	6.775	6.75	-1.83	-1.78	-1.805	3.49429
			2 d-0		2	30.87	30.96	30.915	7.65	7.74	7.695	-0.905	-0.815	-0.86	1.81504
			3 d-0		3	36.74	36.81	36.775	6.885	6.955	6.92	-1.67	-1.6	-1.635	3.10588
			4 d-0		4	32.43	31	31.715	8.24	6.81	7.525	-0.315	-1.745	-1.03	2.04202
			1 d-21		5	37.01	37.07	37.04	5.7	5.76	5.73	-2.855	-2.795	-2.825	7.08614
			2 d-21		6	38.18	38.18	38.18	6.595	6.595	6.595	-1.96	-1.96	-1.96	3.89062
			3 d-21		7	37.32	37.32	37.32	5.7	5.7	5.7	-2.855	-2.855	-2.855	7.23504
			4 d-21		8	35.5	35.5	35.5	6.24	6.24	6.24	-2.315	-2.315	-2.315	4.97605
			5 d-21		9	37.25	36.55	36.9	5.735	5.035	5.385	-2.82	-3.52	-3.17	9.00047
													AB = 1,3
													AC=2,4
													NHI = 5
													Normal = N

## Sheet: IL-6
		GOI	Sample		Code	Ct		Average	⊿Ct		Average	⊿⊿Ct		Average	2^－⊿⊿Ct
		GAPDH	N		N burn 2	32.2	23.97	28.085
			1 d-0		1	23.57	23.28	23.425
			2 d-0		2	23.22		23.22
			3 d-0		3	30.14	29.57	29.855
			4 d-0		4	24.27	24.11	24.19
			1 d-21		5	31.31		31.31
			2 d-21		6	31.68	31.49	31.585
			3 d-21		7	31.48	31.76	31.62
			4 d-21		8	29.31	29.21	29.26
			5 d-21		9	31.48	31.55	31.515
		IL-6	N		N burn 2	30.32	30.81	30.565	2.235	2.725	2.48	-0.245	0.245	0	1
			1 d-0		1	25.82	25.95	25.885	2.395	2.525	2.46	-0.085	0.045	-0.02	1.01396
			2 d-0		2	25.12	25.12	25.12	1.9	1.9	1.9	-0.58	-0.58	-0.58	1.49485
			3 d-0		3	32.69	31.96	32.325	2.835	2.105	2.47	0.355	-0.375	-0.01	1.00696
			4 d-0		4	25.93	25.96	25.945	1.74	1.77	1.755	-0.74	-0.71	-0.725	1.6529
			1 d-21		5	32.62	32.12	32.37	1.31	0.81	1.06	-1.17	-1.67	-1.42	2.67586
			2 d-21		6	32.49	32.46	32.475	0.905	0.875	0.89	-1.575	-1.605	-1.59	3.01049
			3 d-21		7	31.77	32.85	32.31	0.15	1.23	0.69	-2.33	-1.25	-1.79	3.45815
			4 d-21		8	29.92	30.05	29.985	0.66	0.79	0.725	-1.82	-1.69	-1.755	3.37526
			5 d-21		9	31.39	31.74	31.565	-0.125	0.225	0.05	-2.605	-2.255	-2.43	5.38893
												AB = 1,3
												AC=2,4
												NHI = 5
												Normal = N

## Sheet: IL-10
		GOI	Sample		Code	Ct		Average	⊿Ct		Average	⊿⊿Ct		Average	2^－⊿⊿Ct
		GAPDH	Normal		N	32.2	23.97	28.085
			1 d-0		1	23.57	23.28	23.425
			2 d-0		2	23.22		23.22
			3 d-0		3	30.14	29.57	29.855
			4 d-0		4	24.27	24.11	24.19
			1 d-21		5	31.31		31.31
			2 d-21		6	31.68	31.49	31.585
			3 d-21		7	31.48	31.76	31.62
			4 d-21		8	29.31	29.21	29.26
			5 d-21		9	31.48	31.55	31.515
		IL-10	Normal		N	28.72	28.72	28.72	0.635	0.635	0.635	0	0	0	1
			1 d-0		1	24.4	23.58	23.99	0.975	0.155	0.565	0.34	-0.48	-0.07	1.04972
			2 d-0		2	24.09	23.65	23.87	0.87	0.43	0.65	0.235	-0.205	0.015	0.989657
			3 d-0		3	30.47	30.35	30.41	0.615	0.495	0.555	-0.02	-0.14	-0.08	1.05702
			4 d-0		4	24.85	24.15	24.5	0.66	-0.04	0.31	0.025	-0.675	-0.325	1.25266
			1 d-21		5	29.63	29.44	29.535	-1.68	-1.87	-1.775	-2.315	-2.505	-2.41	5.31474
			2 d-21		6	30.48	30.66	30.57	-1.105	-0.925	-1.015	-1.74	-1.56	-1.65	3.13834
			3 d-21		7	29.26	30.22	29.74	-2.36	-1.4	-1.88	-2.995	-2.035	-2.515	5.71598
			4 d-21		8	28.44	28.12	28.28	-0.82	-1.14	-0.98	-1.455	-1.775	-1.615	3.06312
			5 d-21		9	31.06	31	31.03	-0.455	-0.515	-0.485	-1.09	-1.15	-1.12	2.17347
												AB = 1,3
												AC=2,4
												NHI = 5
												Normal = N
